# Supplementary material for: Pain, Sleep Latency, and Mental and Physical Health in Individuals with Self-Reported Hypermobile Ehlers-Danlos Syndrome
Source: Healthcare (Basel). 2026 Jun 4;14(11):1573. doi: 10.3390/healthcare14111573 (PMC13257359; doi:10.3390/healthcare14111573)
Supplement: Supplementary file 1 [file healthcare-14-01573-s001.zip]

Archive with 2 entries (2 files):
- Supplemental-File S1.pdf
- Supplementary Table S1.pdf
